# Supplementary material for: Antiviral Efficacy of Lignan Derivatives (-)-Asarinin and Sesamin Against Foot-and-Mouth Disease Virus by Targeting RNA-Dependent RNA Polymerase (3Dpol)
Source: Vet Sci. 2025 Oct 10;12(10):971. doi: 10.3390/vetsci12100971 (PMC12568301; doi:10.3390/vetsci12100971)
Supplement: Supplementary file 1 [file vetsci-12-00971-s001.zip]

Archive with 1 entries (1 files):
- vetsci-3898453-supplementary.pdf
